# Supplementary material for: Foraging, Fear and Behavioral Variation in a Traplining Hummingbird
Source: Animals (Basel). 2023 Jun 15;13(12):1997. doi: 10.3390/ani13121997 (PMC10295738; doi:10.3390/ani13121997)
Supplement: Supplementary file 1 [file animals-13-01997-s001.zip]

Archive with 5 entries (5 files):
- lbh_dt.xlsx
- supplementary_S1.html
- supplementary_S2.pdf
- Video S1_WGR ctr.mp4
- Video S2_WGR exp.mp4
