# Supplementary material for: Foraging, Fear and Behavioral Variation in a Traplining Hummingbird
Source: Animals (Basel). 2023 Jun 15;13(12):1997. doi: 10.3390/ani13121997 (PMC10295738; doi:10.3390/ani13121997)
Supplement: Supplementary file 1 [file animals-13-01997-s001.zip › lbh_dt.xlsx]

## Sheet: data
video_cutID	configuration	birdID	foraging_efficiency	exploration	arousal	risk-avoidance
vlc-record-2015-06-13-23h38m25s-Pers.Ctrl.SUR.2015.6.13.7.03.MOV-.csv	Ctrl1	292	0.690217	0.329381	1.10517	1.65
vlc-record-2015-06-13-23h41m27s-Pers.Ctrl.SUR.2015.6.13.7.03.MOV-.csv	Ctrl1	364	0.776952	0.112651	2.44108	0.85
vlc-record-2015-06-13-23h45m48s-Pers.Ctrl.SUR.2015.6.13.7.03.MOV-.csv	Ctrl1	292	0.715686	0.198059	0.980517	0.575
vlc-record-2015-06-13-23h48m37s-Pers.Ctrl.SUR.2015.6.13.7.03.MOV-.csv	Ctrl1	356	0.535844	0.0368202	2.8982	1.1
vlc-record-2015-06-13-23h50m58s-Pers.Ctrl.SUR.2015.6.13.7.03.MOV-.csv	Ctrl1	301	0.799342	0.099681	2.76352	2.025
vlc-record-2015-06-14-00h10m47s-Pers.Ctrl.SUR.2015.6.13.7.03.MOV-.csv	Ctrl1	353	0.663842	0.0856018	2.87815	1.75
vlc-record-2015-06-14-00h13m23s-Pers.Ctrl.SUR.2015.6.13.7.03.MOV-.csv	Ctrl1	292	0.819767	0.17618	1.14597	0.6
vlc-record-2015-06-14-00h22m01s-Pers.Ctrl.SUR.2015.6.13.7.32.MOV-.csv	Ctrl1	364	0.875	0.151515	1.29516	1.275
vlc-record-2015-06-14-00h41m54s-Pers.Ctrl.SUR.2015.6.13.7.32.MOV-.csv	Ctrl1	353	0.690476	0.103072	2.91264	0.375
vlc-record-2015-06-14-00h48m58s-Pers.Ctrl.SUR.2015.6.13.7.32.MOV-.csv	Ctrl1	292	0.820513	0.19425	0.984945	0.6
vlc-record-2015-06-14-00h53m34s-Pers.Ctrl.SUR.2015.6.13.7.32.MOV-.csv	Ctrl1	356	0.459038	0.0394058	1.66329	1.1
vlc-record-2015-06-14-00h54m41s-Pers.Ctrl.SUR.2015.6.13.7.32.MOV-.csv	Ctrl1	364	0.815303	0.0799552	1.73523	0.95
vlc-record-2015-06-14-01h24m16s-Pers.Ctrl.SUR.2015.6.13.8.1.MOV-.csv	Ctrl1	301	1	0.22119	1.30268	2.375
vlc-record-2015-06-14-01h28m28s-Pers.Ctrl.SUR.2015.6.13.8.1.MOV-.csv	Ctrl1	292	0.677043	0.235821	1.46144	0.549
vlc-record-2015-06-14-01h31m36s-Pers.Ctrl.SUR.2015.6.13.8.1.MOV-.csv	Ctrl1	364	0.940887	0.074638	1.27728	0.875
vlc-record-2015-06-14-01h35m25s-Pers.Ctrl.SUR.2015.6.13.8.1.MOV-.csv	Ctrl1	356	0.47601	0.0382614	2.34159	2.299
vlc-record-2015-06-14-01h39m22s-Pers.Ctrl.SUR.2015.6.13.8.1.MOV-.csv	Ctrl1	301	0.87395	0.254647	0.658248	1.1
vlc-record-2015-06-14-01h43m05s-Pers.Ctrl.SUR.2015.6.13.8.1.MOV-.csv	Ctrl1	292	0.88601	0.157011	2.61343	0.9
vlc-record-2015-06-14-01h59m03s-Pers.Ctrl.SUR.2015.6.13.8.32.MOV-.csv	Ctrl1	353	0.704545	0.114784	3.19028	1.75
vlc-record-2015-06-14-02h02m58s-Pers.Ctrl.SUR.2015.6.13.8.32.MOV-.csv	Ctrl1	292	0.671429	0.21645	0.681174	0.75
vlc-record-2015-06-14-02h05m09s-Pers.Ctrl.SUR.2015.6.13.8.32.MOV-.csv	Ctrl1	364	0.786667	0.13468	2.89925	0.6
vlc-record-2015-06-14-02h07m06s-Pers.Ctrl.SUR.2015.6.13.8.32.MOV-.csv	Ctrl1	301	0.678679	0.0910001	2.67429	1.8
vlc-record-2015-06-14-02h10m47s-Pers.Ctrl.SUR.2015.6.13.8.32.MOV-.csv	Ctrl1	364	1	0.1295	3.79691	1.2
vlc-record-2015-06-14-02h12m21s-Pers.Ctrl.SUR.2015.6.13.8.32.MOV-.csv	Ctrl1	292	0.818182	0.413223	1.02107	0.575
vlc-record-2015-06-14-02h33m30s-Pers.Ctrl.SUR.2015.6.13.8.58.MOV-.csv	Ctrl1	364	0.782383	0.157011	2.23936	0.65
vlc-record-2015-06-14-02h35m04s-Pers.Ctrl.SUR.2015.6.13.8.58.MOV-.csv	Ctrl1	301	1	0.182548	1.81409	1.975
vlc-record-2015-06-14-02h36m53s-Pers.Ctrl.SUR.2015.6.13.8.58.MOV-.csv	Ctrl1	292	1	0.291375	5.66836	0.825
vlc-record-2015-06-14-02h40m00s-Pers.Ctrl.SUR.2015.6.13.8.58.MOV-.csv	Ctrl1	356	0.403509	0.0443027	2.83465	1.825
vlc-record-2015-06-14-03h15m33s-Pers.Ctrl.SUR.2015.6.13.8.58.MOV-.csv	Ctrl1	353	1	0.100675	8.17871	1.975
vlc-record-2015-06-14-03h22m16s-Pers.Ctrl.SUR.2015.6.13.8.58.MOV-.csv	Ctrl1	367	0.577677	0.0457059	3.22833	2.075
vlc-record-2015-06-14-03h24m54s-Pers.Ctrl.SUR.2015.6.13.8.58.MOV-.csv	Ctrl1	301	0.836283	0.134084	3.18084	1.525
vlc-record-2015-06-14-22h04m08s-Pers.Ctrl.SUR.2015.6.13.9.33.MOV-.csv	Ctrl1	292	0.783626	0.177211	4.43878	0.5
vlc-record-2015-06-14-22h10m23s-Pers.Ctrl.SUR.2015.6.13.9.33.MOV-.csv	Ctrl1	364	0.911263	0.103423	2.99104	0.5
vlc-record-2015-06-14-22h22m16s-Pers.Ctrl.SUR.2015.6.13.9.33.MOV-.csv	Ctrl1	356	0.319218	0.197414	1.08232	1.475
vlc-record-2015-06-14-22h24m28s-Pers.Ctrl.SUR.2015.6.13.9.33.MOV-.csv	Ctrl1	301	0.725564	0.227842	0.796011	0.75
vlc-record-2015-06-14-22h35m39s-Pers.Ctrl.SUR.2015.6.13.9.33.MOV-.csv	Ctrl1	353	0.429412	0.0891266	4.1405	0.6
vlc-record-2015-06-14-22h37m18s-Pers.Ctrl.SUR.2015.6.13.9.33.MOV-.csv	Ctrl1	292	0.692529	0.174155	1.39988	0.399
vlc-record-2015-06-14-22h39m32s-Pers.Ctrl.SUR.2015.6.13.9.33.MOV-.csv	Ctrl1	367	0.46912	0.11946	0.672656	3.625
vlc-record-2015-06-14-22h58m35s-Pers.Exp.SUR.2015.6.13.10.6.MOV-.csv	Exp1	364	0.110472	0.0697423	1.06233	11.075
vlc-record-2015-06-15-23h39m50s-Pers.Exp.SUR.2015.6.13.10.6.MOV-.csv	Exp1	364	0.72167	0.120489	1.75153	7.45
vlc-record-2015-06-15-23h47m17s-Pers.Exp.SUR.2015.6.13.10.6.MOV-.csv	Exp1	301	0.822368	0.199362	2.85792	17.825
vlc-record-2015-06-15-23h49m49s-Pers.Exp.SUR.2015.6.13.10.6.MOV-.csv	Exp1	356	0.214724	0.371816	0.772594	2.025
vlc-record-2015-06-15-23h52m05s-Pers.Exp.SUR.2015.6.13.10.6.MOV-.csv	Exp1	353	0.96519	0.0958957	4.25933	7.85
vlc-record-2015-06-15-23h55m33s-Pers.Exp.SUR.2015.6.13.10.6.MOV-.csv	Exp1	367	1	0.0623519	5.3243	31.45
vlc-record-2015-06-15-23h57m56s-Pers.Exp.SUR.2015.6.13.10.6.MOV-.csv	Exp1	356	0.504651	0.140944	1.41814	0.65
vlc-record-2015-06-16-17h30m16s-Pers.Ctrl.SUR.2015.6.15.9.30.MOV-.csv	Ctrl2	353	0.52071	0.179308	1.44923	1.025
vlc-record-2015-06-16-17h32m56s-Pers.Ctrl.SUR.2015.6.15.9.30.MOV-.csv	Ctrl2	367	0.604247	0.0585001	3.19705	1.4
vlc-record-2015-06-16-17h35m32s-Pers.Ctrl.SUR.2015.6.15.9.30.MOV-.csv	Ctrl2	364	0.684685	0.0682501	2.49394	2.275
vlc-record-2015-06-16-17h37m23s-Pers.Ctrl.SUR.2015.6.15.9.30.MOV-.csv	Ctrl2	292	0.851852	0.224467	2.49981	0.675
vlc-record-2015-06-16-18h02m23s-Pers.Ctrl.SUR.2015.6.15.9.30.MOV-.csv	Ctrl2	364	0.649096	0.0912742	2.98377	3
vlc-record-2015-06-16-18h04m59s-Pers.Ctrl.SUR.2015.6.15.9.30.MOV-.csv	Ctrl2	353	0.723577	0.123183	2.33424	1.375
vlc-record-2015-06-16-18h20m14s-Pers.Ctrl.SUR.2015.6.15.9.30.MOV-.csv	Ctrl2	367	0.889081	0.0525183	2.78421	1.15
vlc-record-2015-06-16-18h33m22s-Pers.Ctrl.SUR.2015.6.15.9.30.MOV-.csv	Ctrl2	292	1	0.149276	3.71059	0.6
vlc-record-2015-06-16-18h44m24s-Pers.Exp.SUR.2015.6.15.9.57.MOV-.csv	Exp2	301	0.847826	0.109794	2.33226	2.109
vlc-record-2015-06-16-18h47m58s-Pers.Exp.SUR.2015.6.15.9.57.MOV-.csv	Exp2	356	0.580858	0.10001	3.01716	1.825
vlc-record-2015-06-16-18h50m16s-Pers.Exp.SUR.2015.6.15.9.57.MOV-.csv	Exp2	292	0.90625	0.189394	2.84454	1.625
vlc-record-2015-06-16-18h53m26s-Pers.Exp.SUR.2015.6.15.9.57.MOV-.csv	Exp2	353	0.768448	0.0771069	2.73151	2.325
vlc-record-2015-06-16-18h58m50s-Pers.Exp.SUR.2015.6.15.9.57.MOV-.csv	Exp2	364	0.669329	0.0968148	1.02296	8.725
vlc-record-2015-06-16-19h03m33s-Pers.Exp.SUR.2015.6.15.9.57.MOV-.csv	Exp2	356	0.505263	0.106326	1.52181	3.584
vlc-record-2015-06-16-19h05m30s-Pers.Exp.SUR.2015.6.15.9.57.MOV-.csv	Exp2	301	0.696552	0.208986	1.00109	1.825
vlc-record-2015-06-16-19h17m17s-Pers.Exp.SUR.2015.6.15.10.00.MOV-.csv	Exp2	241	0.553914	0.0895215	0.734513	6.425
vlc-record-2015-06-16-19h21m09s-Pers.Exp.SUR.2015.6.15.10.00.MOV-.csv	Exp2	292	0.711765	0.178253	1.42571	0.95
vlc-record-2015-06-16-19h34m28s-Pers.Exp.SUR.2015.6.15.10.00.MOV-.csv	Exp2	356	0.482759	0.0653083	1.96425	1.969
vlc-record-2015-06-16-19h36m24s-Pers.Exp.SUR.2015.6.15.10.00.MOV-.csv	Exp2	364	0.632432	0.1638	1.91131	2.9
vlc-record-2015-06-16-19h41m02s-Pers.Exp.SUR.2015.6.15.10.00.MOV-.csv	Exp2	353	0.924471	0.0915499	1.80032	4.6
vlc-record-2015-06-16-19h42m59s-Pers.Exp.SUR.2015.6.15.10.00.MOV-.csv	Exp2	364	0.673295	0.0860882	1.56266	5.725
vlc-record-2015-06-16-19h50m56s-Pers.Exp.SUR.2015.6.15.10.00.MOV-.csv	Exp2	356	0.736	0.121212	2.34723	2.8
vlc-record-2015-06-16-19h53m14s-Pers.Exp.SUR.2015.6.15.10.00.MOV-.csv	Exp2	301	0.382239	0.234	0.565063	2.6
vlc-record-2015-06-16-19h56m11s-Pers.Exp.SUR.2015.6.15.10.00.MOV-.csv	Exp2	367	0.585455	0.0550964	1.82778	3.625
vlc-record-2015-06-23-23h12m18s-Pers.Ctrl.SUR.2015.6.22.10.7.MOV-.csv	Ctrl3	301	0.789022	0.0519778	3.58082	0.65
vlc-record-2015-06-23-23h13m49s-Pers.Ctrl.SUR.2015.6.22.10.7.MOV-.csv	Ctrl3	301	0.78	0.20202	3.69165	3.675
vlc-record-2015-06-23-23h17m28s-Pers.Ctrl.SUR.2015.6.22.10.7.MOV-.csv	Ctrl3	301	0.648837	0.0704722	2.64338	3.225
vlc-record-2015-06-23-23h19m43s-Pers.Ctrl.SUR.2015.6.22.10.7.MOV-.csv	Ctrl3	241	0.31506	0.0190945	2.09099	3.625
vlc-record-2015-06-28-16h14m16s-Pers.Ctrl.SUR.2015.6.28.12.21.MOV-.csv	Ctrl4	356	0.5	0.153046	2.1367	7.85
vlc-record-2015-06-28-16h19m35s-Pers.Ctrl.SUR.2015.6.28.12.21.MOV-.csv	Ctrl4	-40	0.728273	0.0666733	2.53355	0.475
vlc-record-2015-06-28-16h25m24s-Pers.Ctrl.SUR.2015.6.28.12.21.MOV-.csv	Ctrl4	143	0.814947	0.05392	3.50437	4.725
vlc-record-2015-06-28-16h28m18s-Pers.Ctrl.SUR.2015.6.28.12.21.MOV-.csv	Ctrl4	203	0.762	0.0606061	2.4686	1.15
vlc-record-2015-06-28-16h35m27s-Pers.Ctrl.SUR.2015.6.28.12.21.MOV-.csv	Ctrl4	301	0.714286	0.036075	2.34263	0.625
vlc-record-2015-06-28-16h38m05s-Pers.Ctrl.SUR.2015.6.28.12.21.MOV-.csv	Ctrl4	357	0.529947	0.0689227	0.324493	1.025
vlc-record-2015-06-28-16h42m18s-Pers.Ctrl.SUR.2015.6.28.12.21.MOV-.csv	Ctrl4	356	0.635347	0.067792	0.699374	3.775
vlc-record-2015-06-28-16h48m19s-Pers.Ctrl.SUR.2015.6.28.12.47.MOV-.csv	Ctrl4	292	0.71978	0.1665	2.49916	2.35
vlc-record-2015-06-28-16h49m55s-Pers.Ctrl.SUR.2015.6.28.12.47.MOV-.csv	Ctrl4	143	0.613506	0.0870777	0.865271	3.225
vlc-record-2015-06-28-16h53m05s-Pers.Ctrl.SUR.2015.6.28.12.47.MOV-.csv	Ctrl4	292	0.766467	0.0907276	2.36478	2.4
vlc-record-2015-06-28-16h58m17s-Pers.Ctrl.SUR.2015.6.28.12.47.MOV-.csv	Ctrl4	-40	0.660661	0.0910001	1.70644	0.7
vlc-record-2015-06-28-17h00m14s-Pers.Ctrl.SUR.2015.6.28.12.47.MOV-.csv	Ctrl4	301	0.777188	0.0803794	2.6963	1.9
vlc-record-2015-06-28-17h18m05s-Pers.Ctrl.SUR.2015.6.28.13.14.MOV-.csv	Ctrl4	292	0.671815	0.117	2.00823	1.3
vlc-record-2015-06-28-17h19m19s-Pers.Ctrl.SUR.2015.6.28.13.14.MOV-.csv	Ctrl4	356	0.592779	0.0254433	2.26302	3.05
vlc-record-2015-06-28-17h22m13s-Pers.Ctrl.SUR.2015.6.28.13.14.MOV-.csv	Ctrl4	203	0.782696	0.121944	0.939656	0.775
vlc-record-2015-06-28-17h24m54s-Pers.Ctrl.SUR.2015.6.28.13.14.MOV-.csv	Ctrl4	143	0.916209	0.041625	3.97154	3.025
vlc-record-2015-06-28-17h27m43s-Pers.Ctrl.SUR.2015.6.28.13.14.MOV-.csv	Ctrl4	292	0.521807	0.047201	2.90664	3.025
vlc-record-2015-06-28-17h37m10s-Pers.Ctrl.SUR.2015.6.28.13.14.MOV-.csv	Ctrl4	301	0.681373	0.0371361	2.55115	1.35
vlc-record-2015-06-28-17h39m03s-Pers.Ctrl.SUR.2015.6.28.13.14.MOV-.csv	Ctrl4	-40	0.798077	0.11655	1.98433	1.05
vlc-record-2015-06-28-17h41m01s-Pers.Ctrl.SUR.2015.6.28.13.14.MOV-.csv	Ctrl4	357	0.529661	0.0428009	0.6938	2
vlc-record-2015-06-28-17h51m02s-Pers.Ctrl.SUR.2015.6.28.13.43.MOV-.csv	Ctrl4	292	0.585993	0.0537288	0.669581	0.675
vlc-record-2015-06-28-17h54m06s-Pers.Ctrl.SUR.2015.6.28.13.43.MOV-.csv	Ctrl4	356	0.54249	0.0299437	2.50226	1.925
vlc-record-2015-06-28-18h03m43s-Pers.Ctrl.SUR.2015.6.28.13.43.MOV-.csv	Ctrl4	203	0.810345	0.0474969	2.24892	2.425
vlc-record-2015-06-28-18h06m22s-Pers.Ctrl.SUR.2015.6.28.13.43.MOV-.csv	Ctrl4	-40	0.900232	0.0703087	2.56731	0.625
vlc-record-2015-06-28-18h12m10s-Pers.Ctrl.SUR.2015.6.28.14.8.MOV-.csv	Ctrl4	301	0.819364	0.0437905	2.69721	1.998
vlc-record-2015-06-28-18h16m26s-Pers.Ctrl.SUR.2015.6.28.14.8.MOV-.csv	Ctrl4	292	0.558747	0.0527468	1.06439	1.875
vlc-record-2015-06-28-18h23m29s-Pers.Exp.SUR.2015.6.28.14.33.MOV-.csv	Exp4	356	0.6912	0.0484848	0.663139	4.175
vlc-record-2015-06-28-18h25m32s-Pers.Exp.SUR.2015.6.28.14.33.MOV-.csv	Exp4	-40	0.558863	0.0410055	2.11719	2.094
vlc-record-2015-06-28-18h29m12s-Pers.Exp.SUR.2015.6.28.14.33.MOV-.csv	Exp4	203	0.763218	0.0696621	1.98034	1.4
vlc-record-2015-06-28-18h31m33s-Pers.Exp.SUR.2015.6.28.14.33.MOV-.csv	Exp4	301	0.0833333	0.721501	0.95692	23.157
vlc-record-2015-06-28-18h35m23s-Pers.Exp.SUR.2015.6.28.14.33.MOV-.csv	Exp4	292	0.570342	0.0288052	1.89095	4.95
vlc-record-2015-06-28-18h37m13s-Pers.Exp.SUR.2015.6.28.14.33.MOV-.csv	Exp4	357	0.388462	0.04662	0.631258	4.925
vlc-record-2015-06-28-22h48m44s-Pers.Ctrl.SUR.2015.6.25.6.50.MOV-.csv	Ctrl0	-40	0.523511	0.0949938	2.05734	5.55
vlc-record-2015-06-28-22h50m38s-Pers.Ctrl.SUR.2015.6.25.6.50.MOV-.csv	Ctrl0	203	0.843558	0.0929541	2.28218	5.95
vlc-record-2015-06-28-22h53m56s-Pers.Ctrl.SUR.2015.6.25.6.50.MOV-.csv	Ctrl0	-40	0.644258	0.0424412	2.15864	4.425
vlc-record-2015-06-28-23h01m11s-Pers.Ctrl.SUR.2015.6.25.6.50.MOV-.csv	Ctrl0	365	0.63843	0.125219	1.18129	1.8
vlc-record-2015-06-28-23h03m29s-Pers.Ctrl.SUR.2015.6.25.6.50.MOV-.csv	Ctrl0	301	0.674569	0.0326541	1.43316	5.876
vlc-record-2015-06-28-23h06m15s-Pers.Ctrl.SUR.2015.6.25.6.50.MOV-.csv	Ctrl0	203	0.922481	0.0783024	1.88836	0.625
